# Supplementary material for: Taxonomic Characterization, Whole-Genome Sequencing, and Cosmetic Potential of Lysinibacillus sp. JNUCC 51 Isolated from Baengnokdam Crater Lake, Mt. Halla
Source: Microorganisms. 2025 Dec 7;13(12):2786. doi: 10.3390/microorganisms13122786 (PMC12735944; doi:10.3390/microorganisms13122786)
Supplement: Supplementary file 1 [file microorganisms-13-02786-s001.zip]

Archive with 1 entries (1 files):
- microorganisms-4003655-supplementary.pdf
